# Supplementary material for: Trends and Insights from Transportation Congestion Pricing Policy Research: A Bibliometric Analysis
Source: Int J Environ Res Public Health. 2022 Jun 11;19(12):7189. doi: 10.3390/ijerph19127189 (PMC9222647; doi:10.3390/ijerph19127189)
Supplement: Supplementary file 1 [file ijerph-19-07189-s001.zip]

Archive with 1 entries (1 files):
- ijerph-1700448-supplementary.pdf
